# Supplementary material for: Analysis of clinical factors associated with Kampo formula-induced pseudoaldosteronism based on self-reported information from the Japanese Adverse Drug Event Report database
Source: PLoS One. 2024 Jan 2;19(1):e0296450. doi: 10.1371/journal.pone.0296450 (PMC10760746; doi:10.1371/journal.pone.0296450)
Supplement: S1 Table — (XLSX) [file pone.0296450.s001.xlsx]

## Sheet: Sheet1
148 Kampo formulas coverd by Japanese health insurance
Kakkonto	Hangebyakujutsutemmato	Kyukikyogaito	Ireito
Kakkontokasenkyushin'i	Tokishigyakukagoshuyushokyoto	Makyoyokukanto	Bukuryoingohangekobokuto
Otsujito	Ryokeijutsukanto	Heiisan	Inchingoreisan
Anchusan	Choreito	Saikoseikanto	Ryokyojutsukanto
Jumihaidokuto	Hochuekkito	Nichinto	Ryokankyomishingeninto
Hachimijiougan	Rikkunshito	Keishininjinto	Orento
Daisaikoto	Keishito	Yokukansankachimpihange	Sammotsuogonto
Shosaikoto	Shichimotsukokato	Daiokanzoto	Hainosankyuto
Saikokeishito	Chotosan	Shimpito	Tokikenchuto
Keishishakuyakuchimoto (Keishakuchimoto)	Juzentaihoto	Tokiinshi	Senkyuchachosan
Saikokeishikankyoto	Keigairengyoto	Rokumigan	Keishibukuryogankayokuinin
Saikokaryukotsuboreito	Junchoto	Nijutsuto	Mashiningan
Hangeshashinto	Yokuininto	Jidabokuippo	Maobushisaishinto
Orengedokuto	Sokeikakketsuto	Seihaito	Keihito
Hangekobokuto	Yokukansan	Chikujountanto	Daijokito
Goreisan	Makyokansekito	Jiinshihoto	Keishikashakuyakudaioto
Keishikajutsubuto	Gorinsan	Jiinkokato	Inchinkoto
Keishikaryojutsubuto	Unseiin	Gokoto	Seishoekkito
Shoseiryuto	Seijyobofuto	Saibokuto	Kamikihito
Boiogito	Jizusoippo	Daibofuto	Kikyoto
Shohangekabukuryoto	Keishikashakuyakuto	Ogikenchuto	Shireito
Shofusan	Tokakujokito	Shokenchuto	Kakkonnkajutsubuto
Tokishakuyakusan	Bofutsushosan	Daikenchuto	Tokishakuyakusankabushi
Kamishoyosan	Goshakusan	Shomakakkonto	Shakuyakukanzobushito
Keishibukuryogan	Shakanzoto	Tokito	Kyukichoketsuin
Keishikaryukotsuboreito	Kihito	Sansoninto	Kumibinroto
Maoto	Jinsoin	Shin'iseihaito	Shishihakuhito
Eppikajutsuto	Nyoshinsan	Tsudosan	Daisaikotokyodaio
Bakumondoto	Shakuyakukanzoto	Unkeito	Choyoto
Shinbuto	Bukuryoin	Goshajinkigan	Kikyosekko
Goshuyuto	Kososan	Ninjin'yoeito	Kanzoto
Ninjinto	Shimotsuto	Shosaikotokakikyosekko	Shiunko
Daiobotanpito	Kambakutaisoto	Rikkosan	Bushirichuto
Byakkokaninjinto	Saikanto	Seishinrenshiin	Keishikaogito
Shigyakusan	Choijokito	Choreitogoshimotsuto	Keishikakakkonto
Ogonto	Shikunshito	Sanoshashinto	Keishikakobokukyoninto
Mokuboito	Ryutanshakanto	Saireito	Keimakakuhanto
